# Supplementary material for: The Landscape of lncRNAs in Hepatocellular Carcinoma: A Translational Perspective
Source: Cancers (Basel). 2021 May 28;13(11):2651. doi: 10.3390/cancers13112651 (PMC8197910; doi:10.3390/cancers13112651)
Supplement: Supplementary file 1 [file cancers-13-02651-s001.zip]

Archive with 2 entries (2 files):
- cancers-1225546-supplementary-Table S1.xlsx
- cancers-1225546-supplementary.pdf
