# Supplementary material for: The Landscape of lncRNAs in Hepatocellular Carcinoma: A Translational Perspective
Source: Cancers (Basel). 2021 May 28;13(11):2651. doi: 10.3390/cancers13112651 (PMC8197910; doi:10.3390/cancers13112651)
Supplement: Supplementary file 1 [file cancers-13-02651-s001.zip › cancers-1225546-supplementary-Table S1.xlsx]

## Sheet: BIG TABLE
Table S1. Extended annotation of the main collection of lncRNAs described in this review. This list includes the data summarized in Table 1 plus additional information recovered from their respective publications. “Biochemistry” shows the molecular mechanism of the lncRNA. “Preclinic” describes the cell lines and the animal model used. “Clinic” shows the number of patients studied in an independe…
	Biochemistry								Pre-clinical				Clinical				Journal	PMID	lncRNA
lncRNA	Relative expression in HCC	Levels induced by	Mechanism	Inmediate targets ↓↑	Intermediate targets	Downstream targets	Detail	HCC cell lines for in vitro studies	Animal Model	Cell type	Model	Procedures for studies in animal models	Own Cohort (n>50)	OS	Clinical	Other clinical
ANRIL	↑ HCC	SP1	epigenetic regulator binding	↑PRC2		↓KLF2	Epigenetically represses KLF2 by binding PRC2 and recruiting it to KLF2 to promoter	HepG2, MHCC-97H, Hep3B, LO2	Male Athymic BALB/c nude mice	HepG2	Subcutaneous	HepG2 cells were transfected with sh-ANRIL or Scramble. Cells were collected and injected into either side of the posterior flank	77		tumor size p < 0.01		Journal of Hematology and Oncology	25966845	ANRIL
CASC2	↓HCC		miR binding	↓miR-367		↑FBXW7	Sponges miR-367 and prevents targeting of FBXW7	MHCC-97L, Hep-3B, HepG2, HUH7, SMMC-7721, MHCC-97H, LO2	Athymic BALB/c nude mice	MHCC-97H and Hep-3B	Metastasis	Transfected MHCC-97H cells (1 × 10^6) and transfected Hep-3B cells (1 × 10^6) were injected into the tail vein of nude mice	75	p < 0.001	venous infiltration p = 0.004	high Edmondson- Steiner grading (P = 0.043) and advanced TNM tumor stage (P = 0.003)	Molecular Cancer	28716020	CASC2
CASC9	↑ HCC		binding	↑HNRNPL		↑PI3K/AKT	Regulates AKT function and DNA damage sensing	HLE, SNU-387	Chicken Chorioallantonic membrane model	HLE		HLE cells (1 × 10^6) were resuspended in 10 μL growth medium and 10 μL Matrigel , and incubated for 10 minutes at 37°C and 5% CO2. After that, the Matrigel/cell mixture was applied to the chicken chorioallantoic membrane (CAM), and it was sealed for 7 days	No HCC tissues				Hepatology	29790588	CASC9
DANCR	↑ HCC		miR binding	↑CTNNB1		↓miR-214, miR-320a, and miR-199a	Association of DANCR with CTNNB1 blocks the repressing effect of miR-214, 0320a, and 199a on CTNNB1	HCCLM3, SMMC-7721	Male BALB/c-nude mice	SMMC7721	Subcutaneous , Orthotopic	5 × 10^6 SMMC7721 cells with luciferase reporter were injected subcutaneously to create an SC HCC model and and 5 x 10^6 cells in serum-free DMEM were injected into the portal vein to create an intrahepatic HCC model	135	p=0.0003	MVI (p<0.001); size (p=0.008); advanced HCC (p=0.027)		Hepatology	25964079	DANCR
DILC	↓HCC		transcriptional	↓IL-6		↓p-STAT3	Binds to IL-6 promoter, preventing NF-κB binding and inhibits IL-6 transcription, IL-6/STAT3 signaling and LCSC expansion	HUH7, HepG2 and CSQT-2	NOD-SCID mice	LM3	Subcutaneous	Hepatoma cells dissociated from LM3 mirDILC spheroids or mirCtrl spheroids were inoculated into NOD-SCID mice subcutaneously	195	p = 0.019			Journal of Hepatology	26812074	DILC
DLEU2	↑ HBV-HCCs	HBx	epigenetic regulator binding	↑ DLEU2-HBx		↓ EZH2	DLEU2-HBx association with target host promoters relieves EZH2 leads to transcriptional activation.	HepG2, PHH	No animal model				No HCC tissues				Gut	32114505	DLEU2
DREH	↓ HBV-HCC	HBx	UNKNOWN/binding	↓ Vimentin			Binds and represses vimentin to change normal cytoskeleton structure and inhibit tumor metastasis	BNL-CL2 and Hepa1-6	BALB/C nude mice	Hepa1-6	Subcutaneous, Orthotopic, Metastasis	Transfected Hepa1-6 cells (1×10^7) were suspended in 100μL PBS and implanted subcutaneously. Pieces of tumors were inoculated into the liver to establish orthotopic models. Transfected Hepa1-6 cells (1×10^7) were injected in 150μL through the tail vein for intravascular models	100	p = 0.039			Hepatology	23239537	DREH
GATA3-AS	↑ HCC		post-transcriptional	↓ GATA3			Competitively interacts with KIAA1429 for binding to GATA3 pre-mRNA, preventing binding of HuR and degradation of GATA3 pre-mRNA	HUH7, Hep3B, HepG2, SK-Hep1, HCCLM3 and SNU-182	Male athymic BALB/c nude mice	SK-Hep1 & HCCLM3	Subcutaneous, Metastasis	Infected SK-Hep1 and HCCLM3 cells (5 × 10^5) were injected subcutaneously. 20 μl Matrigel containing 1 × 10^6 cells were injected into the livers of mice to construct orthotopic models for liver metastasis assays	70	Not with lncRNA but KIAA1429			Molecular Cancer	31856849	GATA3-AS
H19	↑ HCC CSC exosomes	UNKNOWN	Upregulation and release	↑VEGF, ICAM			CSC-like CD90+-derived exosomes contain high levels of H19 which induces angiogenesis in endothelial cells	CSC (CD90+HUH7)	No animal model				No HCC tissues - Exosomes				Molecular Cancer	26272696	H19
	↓ HCC with TGF-β gene signature	TGF-β	Transcriptional regulation	↑TGF-β	↓SOX2	↓H19	TGF-β inhibits expression of Sox2 TF and Sox2-mediated activation of H19 in TICs	DEN-initiated mouse TICs	TGF‐β receptor II floxed mice and C57BL/6L mice	TICs	Othotopic tumor	TICs were isolated from TGF‐β receptor II floxed mice (Tgfbr2fl/fl) and transplanted into syngeneic C57BL/6J mice by splenic injection	No HCC tissues				Hepatology	30014520
HAND2-AS1	↑ HCC, LCSC		epigenetic regulator binding	↑INO80		↑BMPR1A	HAND2-AS1 recruits the INO80 chromatin-remodeling complex to the promoter of BMPR1A, inducing its expression and activation of BMP signaling	Hep3B, HUH7, and PLC/PRF/5	lncHand2flox/flox & BALB/c nude mice	HUH7 & patient derived samples	Subcutaneous , DEN tumor	They generated lncHand2flox/flox mice by a CRISPR/Cas9 approach. Tumor induction was performed injecting DEN	60	p < 0.05 from TCGA			EMBO Journal	31334575	HAND2-AS1
	↑ HCC, PVTT		unknown				Screening of recurrently deregulated lncRNAs enriched in co-expressed clusters of genes related to cell adhesion	HepG2, SMMC-7721 and HCCLM9	No animal model				No HCC tissues				Nat Commun	28194035
HCCL5	↑ HCC	ZEB1 and TGF-b1	unknown			↑ Snail, Slug, ZEB1, and Twist1	Transcriptionally driven by ZEB1 via a super-enhancer. Also activated by TGF-b1. Upreg EMT genes	HepG2, SMMC-7721, and HCCLM3	Male Athymic BALB/c nude mice	SMMC-7721	Subcutaneous	Transfected SMMC-7721 cells with indicated vectors were injected (5 × 10^6) subcutaneously into nude mice	196	p < 0.05 from TCGA			Cancer Research	30482773	HCCL5
HEIH	↑ HBV-HCC	UNKNOWN	epigenetic regulator binding	↓ EZH2		↓ EZH2 targets: p15, p16, p21, p57	G0/G1 arrest, inhibiting EZH2 targets like p15, p16, p21 and p57	HUH7, Hep3b, HepG2, SMMC-7721	Male athymic BALB/c nude mice	HUH7 & SMMC-7721	Subcutaneous	Cells were injected into the bilateral armpit of nude mice	50 / 107 / 85	p = 0.014		tumor recurrence (p 0.009)	Hepatology	21769904	HEIH
HNF1A-AS1	↓HCC	HNF1α	Binding	↑SHP-1			Interacts with SHP-1 increasing phosphatase activity	HUH7 cells	BALB/c nude and NOD/SCID mice	HUH7 and MHCC-LM3	Subcutaneous Metastasis	Infected HUH7 cells (2x10^6) and MHCC-LM3 cells (1x10^6) were injected into the flanks. MHCC-LM3 cells were injected trhough the tail vein for Metastasis	277	Not with lncRNA but HNF1 p=0.012			Molecular Cancer	29466992	HNF1A-AS1
HOTAIR	↑ HCC		epigenetic regulator binding	↑ RAB35, VAMP3-SNAP23 and p-SNAP23			Promotes MVB fusion by regulating the location and phosphorylation of SNAP23 to form the SNARE complex	HepG2	No animal model				No HCC tissues - Exosomes				Molecular cancer	30943982	HOTAIR
	↑ HBV-HCCs		transcriptional	↑ SUZ12		↓ EpCAM, pluripotency genes	RNA helicase DDX5 is a regulator of SUZ12 stability and PRC2-mediated gene repression, acting by regulating RNA-protein complexes formed with HOTAIR	HepG2, AML12	Hnf4α F/F;AlbERT2cre mice	No tumor		Hepatocyte-specific Hnf4a-null mice	52				Cell Death Differ	27338022
	↑ HCC		epigenetic regulator binding	↑ miR218	↓ BMI-1	↓ P14, P16	HOTAIR activates P16Ink4 and P14ARFsignal-ing increasing miR-218 expression and suppressing Bmi-1, resulting in inhibition of P14 and P16	HepG2, Bel7404, PLC5, HUH7	Female Athhymic nude mice	HepG2	Subcutaneous	The HepG2 cells stably infected with Lv-ShHotair or Lv-miR218 were subcutaneously injected into the dorsal flank of nude mice (1 x10^6)	No HCC tissues				Journal Hepatology	26024833
HOTTIP	↑ HCC	HOXA13 negative feedback loop	epigenetic regulator binding	↑WDR5	HOXA	↑HOXA13	Upregulates oncogenic transcription factors like HOXA13	HUH6 and HUH7	No animal model				52	p ≤ 0.05	metastasis p ≤ 0.05		Hepatology	24114970	HOTTIP
HOXD-AS1	↑ HCC	STAT3	miR binding	↓miR-130a-3p	↑SOX4	↑EZH2, MMP2	Binds miR-130a-3p and prevents SOX4 miRNA-mediated degradation, thus activating the expression of EZH2 and MMP2	NU449, Huh28, SMMC-7721, HUH7, Hep3B	Male BALB/c-nu/nu	HUH7	Metastasis	For metastasis assays, 3 × 10^6 HUH7 cells were suspended in 300 μL of serum-free DMEM per mice, and injected into mice through the tail	120	p = 0.0179		TNM stage (p 0.042)	Molecular Cancer	28810927	HOXD-AS1
	↑ HCC		miR binding	↓miR19a		↑ARHGAP11A	Upregulates Rho GTPase ARHGAP11A by competitively binding to microRNA-19a	HCCLM3, MHCC97H, MHCC97L, SMMC7721, L02	Athymic BALB/c nude mice	HCCLM3	Subcutaneous, Metastasis	Firefly-luciferase cells were inoculated into nude mice by intraspleen injection with 2×10^6 HCCLM3 cells or tail vein injection. For tumor growth evaluation, HCCLM3 cells were transfected and inoculated into the flanks	60	Not with lncRNA but ARHGAP11A mRNA		PTV (P 0.04) disease stage (I-IV) (p 0.001)	Molecular Cancer	28724429
HULC	↑ HCC	UNKNOWN	post-translational modification	↑p-YB1		↑Cyclin D1, cyclin E1, MMP11	Promotes the phosphorylation of YB-1 and release from silenced oncogene mRNAs	HepG2, SMMC-7721	No animal model				41	p = 0.032		Differentiation grade (p 0.022) - mayoría grado 2	Hepatology	28027578	HULC
	↑ HCC	UNKNOWN	post-transcriptional destabilization	↓IGF2BP1	↓CCR4-NOT	↑HULC	IGF2BP1 acts as an adaptor protein of the CCR4-NOT that destabilizes HULC	HepG2	No animal model				60			low-grade (well diff p 0.015) and low-stage tumors (T1 p 0.03); alcohol (p 0.038).	Hepatology	23728852
	↑ HCC	UNKNOWN	miR binding, transcriptional regulation	↓miR-15a	↑P62	↓PTEN and AKT-PI3K-mTOR	Inhibits PTEN through miR-15a/P62, activating AKT-PI3K-mTOR	Hep3B	Male BALB/C nude mice	Hep3B	Subcutaneous	Two or three stable Hep3B cell lines were injected subcutaneously	30				Molecular Cancer	29895332
	↑ HCC	Cholesterol postive feedback loop	miR binding, transcriptional activation	↓miR-9	↑PPARA	↑ACSL1	Promotes methylation of miR-9 promoter and suppresses targeting of PPARA, which activates the ACSL1 promoter and lipogenesis	H7402, L-O2, HUH7, HepG2	Male BALB/C nude mice	HepG2 (or HUH7)	Subcutaneous	HepG2 (or HUH7) cells were resuspended at 2 × 10^7 cells per mL in sterile PBS Mice were subcutaneously injected at the shoulder with 0 2 mL of the cell suspensions	60				Cancer Research	25592151
	↑ HCC	PKA	miR binding	↑miR-372	PRKACB	CREB	Inhibition of miR-372, derepresses PRKACB, which induces phosphorylation of CREB	Hep3B and HL-7702	No Animal Model				14				Nucleic Acid Research	20423907
ICR	↑ HCC and PVTT	Nanog	post-transcriptional	↑ ICAM-1			Increases the stability of ICAM-1 mRNA through RNA duplex formation	HUH7, Hep3B and PVTT cell line (CSQT-2)	Male Athymic BALB/c nude mice	HUH7	Subcutaneous	The nude mouse model was established as previously described and mice injected intratumorally with LV-ICR-shRNA1 or LV-ICR-mock once a week (4 × 10^7 copies)	245 / 372	p < 0.001		larger tumor size (P 0.0004 and P 0.0109) intrahepatic metastasis (P 0.0003 and P 0.0263),(TNM) stage (P 0.001 and P 0.0009) high AFP levels (p 0.0224) and intercurrent PVTT (P 0.001)	Clinical Cancer Research	26667486	ICR
LALR1	↑ HCC	liver regeneration	transcriptional	↑CTCF	↓Axin	↑Cyclin D1	Recruits CTCF to repress AXIN1 promoter, increasing cyclin D1 expression through Wnt/b-catenin activation	BNL CL.2, CCL-9.1	Wildtype C57Bl/6	No tumor: they transfect de liver in vivo to express de lncRNA		Stealth lncRNA-LALR1 (10 mg/kg) was mixed with Invivofectamine (ratio: 1/1, w/v), the 100 μl ,final volume, was injected into the tail vein of mice	No HCC tissues				Hepatology	23483581	LALR1
LINC00210	↑ HCC		Binding	CTNNBIP1		Wnt/b-catenin	Linc00210 interacts with CTNNBIP1 and blocked its inhibitory role in Wnt/β-catenin activation	293T, TICs	BALB/c nude mice	Liver TICs	Subcutaneous	For tumor propagation 1 x 10^6 linc00210 silenced, overexpressed and control cells. To examine the tumor initiating capacity, 10, 1 × 10^2, 1 × 10^3, 1 × 10^4 and 1 × 10^5 cells were injected into BALB/c nude mice, and tumor formation was observed three months later	5				Molecular Cancer	29540185	LINC00210
LINC00662	↑ HCC		Binding	↑AHCY ↓MAT1A	↑SAH ↓SAM	↑ genomic hypomethylation	Regulates MAT1A and AHCY that influence SAM and SAH levels, by RNA-RNA and RNA-protein interactions to maintain genomic hypomethylation	HUH7, HCCLM9	Male Athymic BALB/c nude mice	HCCLM9	Subcutaneous , metastatic model	HCCLM9 cells stably transfected with LINC00662-shRNA or scrambled control were harvested. Subcutaneously injecting 5 × 10^6 cells/ml HCCLM9 suspensions into the armpits of the mice and 1 × 10^7 cells/ml suspensions were in situ injected into liver tissue	70	p = 0.0071	histological grade p <0.05		Cell Death & Differentiation	31959915	LINC00662
LINC00665	↑ HCC		Binding	↑PKR		NF-kB	Interacts with PKR, enhances its activation and block degradation, resulting in a positive regulation of NF‐κB		BALB/c nude mice	HUH7	Subcutaneous	3×10^6 HUH7 cells infected with the pWPXLLINC00665 or control vector were suspended in 200 μL serum-free DMEM and subcutaneously injected into the flank	50/122	p = 0.0472	TNM p = 0.0182, BCLC p = 0.0273		Hepatology	32083756	LINC00665
LINC00958	↑ HCC	METTL3-mediated m6A	miR-binding	↓ miR-3619-5p		↑ HDGF	Sponges miR-3619-5p to upregulate HDGF expression, thereby facilitating lipogenesis and progression	Hep3B, Hep2, HUH7, MHCC-97H, Focus, and HCCLM3	NOD-SCID mice and BALB/c mice	Primary HCC tissues from patients	Subcutaneous Orthotopical	Primary HCC tissues were diced into 2-3mm3 pieces and subcutaneously implanted into the flanks of NOD/SCID mice. When this grew up to 1-2cm3, the tumor were cut into pieces and implanted into BALB/c nude mice for the serial transplantation. When the tumor volume reached 50mm3, were injected recombinant lentivirus vectors into tumor tissues	80	p = 0.0039		tumor differentiation (P = 0.019), tumor size (P = 0.025), microvascular invasion (P = 0.014), and TNM stage (P = 0.013)	Journal of Hematology & Oncology	31915027	LINC00958
LINC00998	↑ HCC	c-Myc	Micropeptide	↑ SRC/YES1		↑MAPK	SMIM30 micropeptide bounds SRC/YES1, to drive anchoring and phosphorylation, activating MAPK pathway	Hep3B, HUH7, DU145, SW1990 and HCT116	BALB/c nude mice	HUH7	Subcutaneous, metastasis	3 × 10^6 sh-SMIM30 HUH7 cells and control cells (control) were injected into 5 paired nude mice subcutaneously to compare the tumor growth rate	369/160	p =0.00014	Disease free survival p=0.042		Hepatology	32461121	LINC00998
LINCNMR	↑ HCC		binding	↑ YBX1		↑ RRM2, TYMS and TK1	Binds YBX1 which regulates RRM2, TYMS and TK1 expression binding to their promoter regions	HLE, HLF, FLC-4, and SNU-387	Chicken Chorioallantonic membrane model	HLE		1 × 10^6 transfected HLE cells were resuspended in 10 µL growth media, mixed with 10 µL Matrigel	No HCC tissues				Nat Commun	32587247	LINCNMR
Lnc lp53	↑ HCC	p53	epigenetic regulator binding	↑ HDAC1, p300	↓ac-p53	↑CDKN1A, PUMA	Interacts with HDAC1 and p300 to prevent HDAC1 degradation and attenuate p300 activity, resulting in increased CDKN1A and PUMA	HepG2, SK-HEP-1	Male NOD‐Prkdcem26Cd52Il2rgem26Cd22/Nju (NCG)	SK-N-SH	Subcutaneous	Mice were subcutaneously injected with SK‐shNC or SK‐shlnc‐Ip53 cells (4 × 10^6) in 100 µL of DMEM/matrigel	No HCC tissues				Advanced science	33173727	Lnc lp53
Lnc-beta-Catm	↑ HCC		epigenetic regulator binding	↑EZH2		↑βcatenin	Associates with b-catenin and EZH2, promoting b-catenin, methylation, reduced ubiquitination, thus promoting its stability, leading to activation of Wnt–b-catenin	PLCPRF-5, Hep3B, HUH7	Athymic BALB/c nude mice	Primary hepatocytes	Subcutaneous	For propagation analysis, lncβ-Catm–silenced cells or shACtrl cells (1 × 10^6) were subcutaneously injected. For the tumorinitiating assay, 10, 10^2, 10^3, 10^4 or 10^5 cells were injected into BALBc nude mice. Three months later, tumor formation was counted, and ratios of tumor-free mice and tumor-initiating cells were calculated	No HCC tissues				Nature Structural & Molecular Biology	27239797	Lnc-beta-Catm
LncBRM	↑ HCC		binding	↑BRM	↑BRG1/BRM switch	↑YAP1	Binds miR-150 and abrogates its tumor-suppressive function by inhibiting ZEB1, MMP14 and MMP16	HUH7, Hep3B and PLC	Female Athymic BALB/c nude mice	6 HCC primary tumour cells	Subcutaneous	LncBRM or YAP1 silenced tumour cells (1 × 10^6) were subcutaneously injected. For tumour-initiating capacity assay, 10, 10^2, 10^3, 10^4 and 10^5 cells were injected into BALB/c nude mice, respectively	6	Not with lncRNA but YAP1			Nat Commun	27905400	LncBRM
lnc-EGFR	↑ HCC	AP-1/NF-AT1	Binding	↑EGFR		Ras/Raf/MEK/ERK1/2	Binds to EGFR inhibiting its interaction with c-CBL and blocking its ubiquitination adn sustaining its activity	Tregs, CD4+, CD8+ T cells and OVA-induced DCs	NOD/SCID mice	DCs cocultured with CD4+, CD8+ T cells and 97H	Subcutaneous	The co-culture of DCs (1x105), CD4+ T cells (1x106), CD8+ T cells (1x106) and 97H (5 x 106) was injected subcutaneously in 100ul of buffered saline	125		Tumor size p=0.002	Differentation of Tregs (p=0.002)	Nature Communications	28541302	lnc-EGFR
LNCHDAC2	↑ HCC		Transcriptional	NuRD or ↓PTCH1		Hedgehog signalling	In liver CSCs, recruits the NuRD onto PTCH1 promoter to inhibit expression, and activation of Hedgehog signaling		BALB/c nude mice		Subcutaneous	Gradient dilutions of control and treated cells were implanted into mice with a matrigel scaffold into 2 sides of the same nude mice. For xenograft tumor formation assay BALB/c nude mice were injected with 10, 10^2, 10^3, 10^4 and 10^5 cells	3/6///	Not with lncRNA but HDAC p = 0.009			Journal of Hepatology	30582981	LNCHDAC2
lncMER52A	↑ HCC	YY1	posttranlational	↑ p120-catenin		↑ Rho GTPases	Stabilizes p120-catenin and triggers the activation of Rho GTPase and activating p120-ctn/Rac1/Cdc42 axis	HepG2, HUH7, SNU449, MHCC97L, and MHCCLM3	Athymic BALB/c nude mice	HUH7	Mestastasis model	HUH7 cells infected with the indicated vectors were injected into the lateral tail veins of nude mice (0.2 ml cell suspension containing 2 × 10^6 cells for each mouse)	120	YES			Cancer Research	31874857	lncMER52A
LncRNA-ATB	↑ HCC	TGF-B	miR binding	↓miR-200		↑ZEB1, ZEB2	Invasion	SMMC-7721, HCCLM6	Male athymic BALb/c nude mice	SMMC-7721 & HCCLM6	Orthotopic	Subcutaneous tumor pieces of 1 mm3 were fixed in the liver tissue	86	p = 0.004	mVI and MVI (p = 0.000)	encapsulation (p = 0.007)	Cancer Cell	24768205	LncRNA-ATB
			mRNA stability	↑IL-11		↑STAT3	Colonization
lncRNA-PXN-AS1	↑ HCC	MBNL3	Binding	PXN mRNA			Induces lncRNA-PXN-AS1 exon 4 inclusion, MBNL3 upregulated PXN mRNA and protein levels, and depletion of MBNL3 inhibited PXN mRNA and protein	SMMC-7721	BALB/c nude mice	SMMC-7721, QSG-7701 and HUH7	Subcutaneous	Cells (3 × 10^6) were injected subcutaneously into the left or the right flanks of mice	279	0.0402	RFS = 0.0347		Nature Cell Biology	28553938	lncRNA-PXN-AS1
LncSox4	↑ HCC and liver TIC		transcriptional	↑STAT3		↑SOX4	Interacts with and recruits Stat3 to the Sox4 promoter to initiate the expression of Sox4	Primary HCC cells	Male Athymic BALB/c nude mice	Primary HCC cells	Subcutaneous	1 × 10^6 LncSox4-silenced cells and control cells were subcutaneously injected into BALB/c nude mice. To detect tumour initiation, 10, 1 × 10^2, 1 × 10^3, 1 × 10^4 and 1 × 10^5 cells were subcutaneously injected into BALB/c nude mice and tumour initiation was evaluated 3 months later	No HCC tissues				Nat Commun	27553854	LncSox4
lncTCF7	↑ HCC		Binding	↑SWI/SNF	TCF7	Wnt pathway	Recruits SWI/SNF complex and together they activate TCF7 expression. TCF7 activated Wnt signaling and priming liver CSC self-renewal	CD13+CD133+ positive cells from Hep3B, HUH7 and PLC/PRF/5	BALB/c nude mice	Hep3B and HUH7 cells	Subcutaneous	Different dilutions of control an treated cells were subcutaneously implanted	37	P < 0.05			Cell Stem Cell	25842979	lncTCF7
LncUCID	↑ HCC	CNA + ↓miR-148a	binding	↓ DHX9		↑CDK6	Enhances CDK6 expression by competitively binding to DHX9 and sequestering DHX9 from CDK6-3'UTR	HepG2 and QGY‐7703, LO2	Female NSG	QGY-7703	Subcutaneous	For tumorigenicity assay, transfected QGY‐7703 cells (2 × 10^6) were suspended in 100 μL of PBS/Matrigel (1:1) and then injected subcutaneously into the posterior flanks	139		RFS p=0.005		Hepatology	30865310	LncUCID
MALAT1	↑ HCC	UNKNOWN	transcriptional , activity and splicing regulation	↑ Wnt	↑c-MYC ↑SRSF1	ALT. SPL: ↑RPS6KB1, TEAD1, mTORC1 ↓ BIM, BIN1 ↑Cyclin D1	Through SRSF1, regulates alternative splicing of effector genes (↑RPS6KB1, TEAD1, mTORC1 ↓ BIM, BIN1 ↑Cyclin D1)	PHM-1, FLC4, and BWTG-3	NOD-SCID mice	PHM-1	Subcutaneous	3 × 10^6 cells in 200 µl of PBS were injected into each rear flank	35				Cancer Research	27993818	MALAT1
	↑ HCC		translational upregulation		↑SRSF1 ↑TCF7L2	↓ GLUCONEGEN: GLUT, HK, ENO, PKM2	Prevents gluconeogenesis and promotes glycolysis	PHM-1 and HepG2	Mouse model of HCC Mdr2−/− mice				No HCC tissues				Cancer Research	30914432
MCM3AP-AS1	↑ HCC		miR binding	↓miR-194-5p		↑FOXA1	Targets miR-194-5p and subsequently promoted FOXA1 expression	HepG2, Hep3B, HUH7, SMMC-7721, LO2	Male Athymic BALB/c nude mice	Hep3B	Subcutaneous	Transfected Hep3B cells (1 × 10^6 per injection) were implanted into the right flank of the mice	80	p = 0.0054	tumor size p = 0.006, tumor grade p = 0.039 TNM stage p = 0.004		Molecular Cancer	30782188	MCM3AP-AS1
miR503HG	↓ HCC		binding	↓ HNRNPA2B1	↓P52, P65	↓ NF-Kb	Interacts with HNRNPA2B1 and promotes its degradation, which reduced the stability of p52 and p65 mRNA, and suppressed the NF-κB signaling	SMMC-7721, HUH7, LO2	Athymic BALB/c nude mice	HUH7&SMMC-7721	Orthotopic	2x10^6 HUH7 cell stably expressing control or indicated vector were resuspended in 200ul of serum-free DMEM and injected into the tail vein. 5×10^6 SMMC-7721 cells stably expressing miR503HG, and control, in 40μL of DMEM/Matrigel (1:1) were inoculated in the liver	93	p = 0.045	metastasis p = 0.018; VI p < 0.001		Theranostics	29774077	miR503HG
MITA1	↑ HCC	energy stress: LKB1-AMPK pathway and DNA methylation	unknown			↑ SLUG	Promotes EMT, which may partly attribute to an increase in Slug transcription	HUH7, HCCLM3, SK‐Hep1, SMMC‐7721, LO2, HGC27, and U251	Female NOD/SCID mice	SK-Hep1	Metastasis	SK‐Hep1 cells with stable down‐regulation of MITA1 were injected through the tail vein	No HCC tissues				Hepatology	30839115	MITA1
MUF	↑ HCC		miR binding	↓miR-34a		↑Snail1	Competing endogenous RNA for miR-34a, leading to Snail1 upregulation and EMT	Hep3B, PLC, MHCC-97L, HCCLM3, and SMMC-7721	Athymic BALB/c nude mice	SMMC-7721	Subcutaneous, Metastasis	2 × 10^6 tumor cells were injected subcutaneously into mouse. 1×10^6 HCC-LM3 cells were injected into the spleen with or without HCC-MSCs (ratio 1:1) suspended in 80 μL PBS	No HCC tissues				Cancer Research	28947421	MUF
			binding	↑ANXA2	↑GSK-3b	↓βcatenin	Binds Annexin A2 (ANXA2) and activates Wnt/b-catenin signaling
MVIH	↑ HCC	UNKNOWN	UNKNOWN/binding	↓PGK1			Prevents PGK1 secretion	SMMC-7721, HUH7, HCCLM3	Male BALB/C nude mice	HCCLM3	Subcutaneous, Orthotopic, Metastasis	1 × 10^7 HCCLM3-lncRNA-MVIH or HCCLM3-NC were subcutaneously implanted into the bilateral armpit Five weeks later pieces of tumor tissues were implanted to establish orthotopic models For Metastasis: mice were injected with 5 × 10^6 HCCLM3 cells in 150 μl media into the portal vein through the splenic hilum	40/215/65	p = 0.007		microvessel invasion (P 0.016) and advanced TNM tumor node metastasis T stage (p 0.009).	Hepatology	22706893	MVIH
NEAT1	↑ HCC		miR binding	↑miR-124-3p	ATGL	Lipolysis	NEAT1 regulated ATGL expression by binding miR-124-3p	HepG2, HUH7, SK-Hep-1 and HCCLM3	BALB/c nude mice	HUH7 and MHCC-LM3	Subcutaneous, Orthotopic	4 × 10^6 cells in 100 μL of phosphate-buffered saline were subcutaneously injected into the flanks of nude mice	29/40	p=0.0236 (only NEAT1)	& p=0.0032 (NEAT1 and ATGL)		Molecular Cancer	29764424	NEAT1
PDIA3P1	↑ HCC	Doxorubicin, ↓hMTR4	miR-binding	↓miR-125a/b/miR-124	↑TRAF6	↑NF-kb signaling	Binds to miR-125a/b/miR-124 and relieves their repression on TRAF6, leading to activation of NF-κB pathway	SK‐Hep‐1 and QGY‐7703	Male nonobese diabetic protein kinase, DNA‐activated, catalytic polypeptide (Prkdc)em26Cd52Il2rgem26Cd22/Nju (NCG) mice	QGY‐7703	Subcutaneous	QGY‐shPDIA3P1 and QGY‐shNC cells (2 5 × 10^6) were resuspended in 75 µL of Matrigel and then subcutaneously injected into the posterior flank. Also,QGY‐PDIA3P1 or QGY‐Ctrl cells (2 × 10^6) were resuspended in 75 µL of Matrigel and then subcutaneously injected	347		RFS p=0.037		Hepatology	31509261	PDIA3P1
PRAL	↓ HCC		structural change	↑HSP90, p53	↓MDM2	↑p53 stability	Stem-loop motifs at the 5'end of lncRNA-PRAL facilitate union of HSP90 and p53, inhibiting MDM2-dependent p53 ubiquitination, resulting in enhanced p53 stability	SMMC-7721 and HCCLM3	Male Athymic BALB/c nude mice	SMMC-7721	Subcutaneous	Transfected cells were injected subcutaneously into the bilateral armpit of nude mice. For anti-tumor assays, the 1 × 10^7 Luc-labeled SMMC-7721 cells and HCCLM3 cells were injected into the bilateral armpit	56/189/102/80	p = 0.035 (cohort2) p = 0.027 (cohort3)			Hepatology	26663434	PRAL
PSTAR	↓ HCC		binding	↑hnRNPK		↑ p53	Binds to hnRNPK and enhance its SUMOylation and interaction between hnRNP K and p53, results in accumulation and transactivation of p53	Hep3b, HUH7, MHCC-97H, HCCLM3, PHH	Male Athymic BALB/c nude mice	HepG2	Subcutaneous , Orthotopic	A total of 3 × 10^6 HepG2 cells transfected with indicated vectors were injected subcutaneously. For orthotopic xenograft tumor assays, pieces of the Subcutaneouss were cut into 1 mm3 sections. A tumor piece was fixed in the liver tissue	38 / 127 / 136	p = 0.0003		larger tumor size (P = 0.026) and more advanced HCC stage (P = 0.035);	Hepatology	31148184	PSTAR
PTENP1	↓ HCC		miR binding	↓ miR-17, 19b and 20a		↑PTEN, PHLPP, ULK1, ATG7 and p62	Decoys oncomiRs miR-17, miR-19b and miR-20a, preventing targeting of PTEN, PHLPP and autophagy genes ULK1, ATG7 and p62	Mahlavu, HH	Male Athymic BALB/c nude mice	Mahlavu	Subcutaneous	Mahlavu cells (5 × 10^6) were suspended in 100 μl PBS and injected subcutaneously into the flanks of nude mice , and co-injected with treatment intratumorally when the tumor volume reached ≈10 mm3 7 days after injection	No HCC tissues				Biomaterials	25617127	PTENP1
	↓ HCC		miR binding	↑miR-21		↓PTENP1, PTEN	Exosomes increase miR-21 and downregulate PTEN, PTENp1 and TETs	SNU-449, HepG2, Hep3B, HH	Athymic BALB/c nude mice	SNU-449	Subcutaneous	5 × 10^6 cells and/or exosomes were suspended in 100 μL serum-free DMEM and Matrigel at a (1:1 ratio) and then injected subcutaneously at the armpit	No HCC tissues				Molecular Cancer	31656200
PTTG3P	↑ HCC		transcriptional	↑PTTG1		↑PI3K/AKT	Up-regulates PTTG1 and subsequently activates PI3K/AKT signaling and its downstream signals	HepG2, Hep3B	Male Athymic BALB/c nude mice	HepG2	Subcutaneous	1 × 10^7 HepG2 cells stably transfected and suspended in 100μl DMEM medium were injected subcutaneously into the back of mice.	90	p = 0.002		tumor size (P=0.011) and TNM stage (P=0.003)	Molecular Cancer	29803224	PTTG3P
PVT1	↑ HCC	TGF-β	post-translational stability	↑NOP2		↑ CELL CYCLE: CCNA2, CDC20, PLK1 ↑TGFB1	Increases stability of nucleolar protein NOP2 (↑ CELL CYCLE)	SMMC-7721, HepG2, LM3	Male BALB/c mice for development analysis and nude mice for tumor model	SMMC-7721	Subcutaneous	They performed analysis of lncRNA in different stages of the development of mice. 2×10^6 SMMC-7721-hPVT1-LUC cells and negative control cells were injected subcutaneously both flanks of each mouse	89	p = 0.0104	tumor size p = 0.001	HBV infection (0.025), and tumor staging (TNM 0.007).	Hepatology	25043274	PVT1
RERT	↑ HCC	4-bp indel	structural change	↑EGLN2			rs10680577 affects RERT-lncRNA structure and subsequently EGLN2 expression	HepG2, Hep3B, sk-Hep-1, SMMC-7721, L02							Casos/controles fumadores y alcohol		Cancer Research	23026137	RERT
SNHG10	↑ HCC	RPL4, c-Myb	miR-binding	↓ miR-150-5p	↑ c-Myb, RPL4	↑ SCARNA13, SOX9	Sponges miR-150-5p and interacts with RPL4 mRNA to increase the expression and activity of c-Myb. Enhanced SNHG10, SCARNA13 and SOX9 expression	SNU-182, HUH7, Hep3B, SK-Hep1, SNU-387, HCCLM3	Male Athymic BALB/c nude mice	SNU-387 & HCCLM3	Subcutaneous, Orthotopic model	Mice were subcutaneously injected with 200 μL containing 2 × 10^6 cells in the right flanks. Two weeks after, pieces of tumors were cut into 1-mm3 sections. A tumor section was implanted on the liver surface. Also, SNU-387 and HCCLM3 cells were subcutaneously injected into nude mice	64	p = 0.0255	mVI P = 0.005	tumor size (P = 0.024), serum AFP (P = 0.024), Edmondson's grade (P = 0.001), TNM stage (P = 0.011), and BCLC stage (P = 0.002)	Cancer Research	31101763	SNHG10
TUG1	↑ HCC	SP1	epigenetic regulator binding	↑PRC2		↓KLF2	Epigenetically represses KLF2 transcription s by binding PRC2 and recruiting it to KLF2 promoter region	HepG2, MHCC-97H, Hep3B, LO2	Male Athymic BALB/c nude mice	HepG2	Subcutaneous	HepG2 cells were transfected with sh-TUG1 or Scramble using Lipofectamine 2000. After 48 h, cells were collected and injected into either side of the posterior flank	77		tumor size p = 0.003	advanced BCLC stage (P < 0.01)	Molecular Cancer	26336870	TUG1
	↑ HCC		miR binding	↑miR-455-3p	↓AMPKβ2	↓HK2	Suppresses miR-455-3p, which targets the 3'UTR of AMPKβ2 that downregulates HK2	Hep3B, SK-Hep-1	Severe combined immunodeficiency (SCID) mice	SK-Hep1	Metastasis	SK-Hep1-sh-luc and SK-Hep1-shTUG1#1 cells were injected into the tail veins of SCID mice	239 / 242	p=0.026 (cohort1); p=0.039 (cohort2)	pathological stage p= 0.000 (cohort1)	AFP (p 0.04), vascular invasion (p 0.000) in cohort 1 and AFP (p 0.009) and predicted risk metastasis signature (p 0.000) in cohort2	Hepatology	28802060
uc.134	↓ HCC		binding	↑CUL4	↑LATS1 and p-YAP	↓YAP targets: CYR61, c-MYC, diap-1, E2F1	Binds to CUL4A, inhibits its nuclear export and ubiquitination of LATS1. Increases p-YAP to silence its target genes	MHCC97-L, MHCC97-H, HCCLM3, LO2	Male BALB/c nude mice	MHCC97-H & HCCLM3	Subcutaneous, Metastasis	For the subcutaneous model, 3 × 10^6 cells were injected into the left flanks or right flanks of mice. For the Metastasis, 2 × 10^6 cells were injected into the tail veins	170	p < 0.001	lymph node p = 0.005		Journal of Hematology and Oncology	28420424	uc.134
UFC1	↑ HCC	↓miR-34a	binding	↑ HuR		↑ b-catenin	Interacts with HuR to increase levels of β-catenin mRNA and protein	BEL-7402, SK-Hep1, HUH7, and MHCC-97H	Male BALB/c nude mice	SK-Hep1 & BEL-7402	Subcutaneous	Mice were injected subcutaneously into bilateral flanks with either the stably overexpressing or silencing cell lines to establish tumors	131	p < 0.001	PTV p = 0.021	tumor size (P = 0.013); BCLC stage (P = 0.015)	Gastroenterology	25449213	UFC1
ZFAS1	↑ HCC		miR binding	↓miR-150		↑ZEB1, MMP14, MMP16	Binds to miR-150 and abrogates its tumor-suppressive function over ZEB1, MMP14 and MMP16	HUH7, HepG2, Hep3B, SMMC7721, LM3, LO2, QSG7701	Athymic BALB/c nude mice	HUH7	Subcutaneous, Metastasis	HUH7 cells were transfected and subcutaneously injected into the flanks. For metastasis assays, HUH7/shZFAS1 cell clones were labeled with firefly luciferase, and mice were then injected with 1–2×10^6/50μL through tail vein	113	p < 0.01	mVI p = 0.028		Cancer Research	26069248	ZFAS1
lncRNA	Relative expression in HCC	Levels induced by	Mechanism	Inmediate targets ↓↑	Intermediate targets	Downstream targets	Detail	HCC cell lines for in vitro studies	Animal Model	Cell type	Tumor Type	Procedures for studies in animal models	Own Cohort (n>50)	OS	Clinical	Other clinical
